# Supplementary material for: A molecular characterization of marsupial filarioid nematodes of the genus Breinlia
Source: Parasitology. 2022 Oct 19;150(1):49–54. doi: 10.1017/S0031182022001482 (PMC10090590; doi:10.1017/S0031182022001482)
Supplement: Supplementary file 1 [file S0031182022001482sup001.xlsx]

## Sheet: Percent_identity_breinlia COx1
Supplementary Table 1. Pairwise identity of cox1 sequences for Breinlia sp.
	OP040115	OP040116	OP040117	OP040118	OP040119	OP040120	OP040121	OP040122	OP040123	OP040124	OP040125	OP040126	OP040127	OP040128	OP040129	MT731343	OP040131	OP040130	OP040132	OP040133	KP760170	OP040134	MT754705	OP040135	OP040136	OP040137	OP040138	OP040139	OP040140
OP040115 1K1 Breinlia mundayi, Macropus giganteus, Qld	-	99.4	99.4	97.5	97.9	97.5	98	98.2	94.3	91	90.3	90.2	90.2	91.7	91.7	91.9	91.7	91.9	92	91.7	89.8	90.6	91.7	91.9	91.7	91.9	91.9	92.2	89.1
OP040116 8W3 Breinlia mundayi, Wallabia bicolor, Qld	99.4	-	100	97.5	97.9	97.5	98	97.9	94.2	90.5	90.2	90	90	91.4	91.3	91.4	91.6	91.4	91.9	91.6	89.4	90.2	91.3	91.4	91.3	91.4	91.4	91.9	88.7
OP040117 N5696 Breinlia mundayi, Dendrolagus bennettianus, Qld	99.4	100	-	97.5	97.9	97.5	98	97.9	94.2	90.5	90.2	90	90	91.4	91.3	91.4	91.6	91.4	91.9	91.6	89.4	90.2	91.3	91.4	91.3	91.4	91.4	91.9	88.7
OP040118 36Q1 Breinlia mundayi, Macropus rufogriseus, Vic	97.5	97.5	97.5	-	98.8	98.5	98.9	98.8	93.6	90.5	90.5	90.6	90.6	91.4	90.8	91	91.1	91	91.7	91.4	89.8	90.3	92	91.2	91.1	91.3	91.3	91.4	89.7
OP040119 10Y Breinlia mundayi, Wallabia bicolor, Vic	97.9	97.9	97.9	98.8	-	99.4	99.8	99.7	93.3	90.5	90.2	90.6	90.6	91.6	91	91.1	91.3	91.1	91.9	91.6	89.9	90.2	91.9	91.7	91.6	91.7	91.7	91.9	89.6
OP040120 44K Breinlia mundayi, Macropus giganteus, Vic	97.5	97.5	97.5	98.5	99.4	-	99.5	99.4	93.3	90	90	90.2	90.2	91.3	90.3	90.5	90.6	90.5	91.3	91.3	89.9	89.9	91.6	91.4	91.3	91.4	91.4	91.6	89.4
OP040121 10W1 Breinlia mundayi, Wallabia bicolor, Vic	98	98	98	98.9	99.8	99.5	-	99.8	93.4	90.3	90.3	90.5	90.5	91.7	90.8	91	91.1	91	91.7	91.7	90.1	90.3	92	91.9	91.7	91.9	91.9	92	89.7
OP040122 YB14 Breinlia mundayi, Wallabia bicolor, Vic	98.2	97.9	97.9	98.8	99.7	99.4	99.8	-	93.3	90.5	90.2	90.3	90.3	91.9	91	91.1	91	91.1	91.6	91.6	90.1	90.5	92.2	92	91.9	92	92	92	89.9
OP040123 15Q1 Breinlia spelaea, Petrogale mareeba, Qld	94.3	94.2	94.2	93.6	93.3	93.3	93.4	93.3	-	91.7	91.4	91.3	91.3	91.4	92.5	92.3	92.5	92.3	92.9	92.6	89.9	90.3	90.6	90.9	90.8	91	90.8	91	88.5
OP040124 27E Brenlia boltoni, Macropus agilis, NT	91	90.5	90.5	90.5	90.5	90	90.3	90.5	91.7	-	98.8	99.2	99.2	91	91	91	90.8	91	91.1	91	89.9	90	90.2	90.2	90	90.2	90.2	91.3	89.6
OP040125 AX1 Breinlia boltoni, Macropus agilis, Qld	90.3	90.2	90.2	90.5	90.2	90	90.3	90.2	91.4	98.8	-	99.2	99.2	90.3	90	90	90.2	90	90.5	91	89.8	89.1	89.6	89.7	89.6	89.7	89.7	90.6	89
OP040126 6Y4 Breinlia boltoni, Macropus agilis, Qld	90.2	90	90	90.6	90.6	90.2	90.5	90.3	91.3	99.2	99.2	-	100	90.5	90.2	90.2	90.3	90.2	90.6	90.8	89.6	89.6	90	89.9	89.7	89.9	89.9	90.8	89.1
OP040127 2U1 Breinlia boltoni, Macropus agilis, Qld	90.2	90	90	90.6	90.6	90.2	90.5	90.3	91.3	99.2	99.2	100	-	90.5	90.2	90.2	90.3	90.2	90.6	90.8	89.6	89.6	90	89.9	89.7	89.9	89.9	90.8	89.1
OP040128 38K2 Breinlia ventricola, Macropus robustus, WA	91.7	91.4	91.4	91.4	91.6	91.3	91.7	91.9	91.4	91	90.3	90.5	90.5	-	92	92	91.9	92	91.9	92	90.4	90.3	90.6	90.3	90.2	90.3	90.3	90.2	89.6
OP040129 42M1 Breinlia trichosuri, Petauroides volans, Vic	91.7	91.3	91.3	90.8	91	90.3	90.8	91	92.5	91	90	90.2	90.2	92	-	99.8	99.7	99.8	97.5	96.8	91.6	90.6	91.3	89.9	89.7	89.9	89.9	91	89.4
MT731343 Breinlia trichosuri, Gymnobelideus leadbeateri, Vic	91.9	91.4	91.4	91	91.1	90.5	91	91.1	92.3	91	90	90.2	90.2	92	99.8	-	99.8	100	97.7	96.6	91.8	90.8	91.4	90	89.9	90	90	91.1	89.4
OP040131 N5694 Breinlia pseudocheiri, Pseudocherius peregrinus, Vic	91.7	91.6	91.6	91.1	91.3	90.6	91.1	91	92.5	90.8	90.2	90.3	90.3	91.9	99.7	99.8	-	99.8	97.9	96.8	91.8	90.6	91.3	89.9	89.7	89.9	89.9	91.1	89.3
OP040130 N5695 Breinlia trichosuri, Trichosurus vulpecula, Vic	91.9	91.4	91.4	91	91.1	90.5	91	91.1	92.3	91	90	90.2	90.2	92	99.8	100	99.8	-	97.7	96.6	91.8	90.8	91.4	90	89.9	90	90	91.1	89.4
OP040132 2A2 Breinlia sp., Petrogale persephone, Qld	92	91.9	91.9	91.7	91.9	91.3	91.7	91.6	92.9	91.1	90.5	90.6	90.6	91.9	97.5	97.7	97.9	97.7	-	97.4	92.1	91.3	91.7	90.8	90.6	90.8	90.8	91.9	89.9
OP040133 BC2 Breinlia thylogale, Thylogale billardierii, Tas	91.7	91.6	91.6	91.4	91.6	91.3	91.7	91.6	92.6	91	91	90.8	90.8	92	96.8	96.6	96.8	96.6	97.4	-	91.8	91	91.9	90.6	90.5	90.6	90.6	91.4	90.3
KP760170 Breinlia jittapalapongi, Rattus tanezumi, Laos	89.8	89.4	89.4	89.8	89.9	89.9	90.1	90.1	89.9	89.9	89.8	89.6	89.6	90.4	91.6	91.8	91.8	91.8	92.1	91.8	-	89.9	91.6	90.3	90.1	90.3	90.4	91.9	88.9
OP040134 38K1 Breinlia (Johnstonema) annulipapillata, Macropus robustus, WA	90.6	90.2	90.2	90.3	90.2	89.9	90.3	90.5	90.3	90	89.1	89.6	89.6	90.3	90.6	90.8	90.6	90.8	91.3	91	89.9	-	93.1	91.6	91.4	91.6	91.6	92.5	90
MT754705 Breinlia (Johnstonema) annulipapillata, Human, Qld	91.7	91.3	91.3	92	91.9	91.6	92	92.2	90.6	90.2	89.6	90	90	90.6	91.3	91.4	91.3	91.4	91.7	91.9	91.6	93.1	-	92	91.9	92	92.2	91.9	90.5
OP040135 35T1 Breinlia robertsi, Macropus robustus, WA	91.9	91.4	91.4	91.2	91.7	91.4	91.9	92	90.9	90.2	89.7	89.9	89.9	90.3	89.9	90	89.9	90	90.8	90.6	90.3	91.6	92	-	99.8	100	99.8	94.9	91.1
OP040136 37X2 Breinlia robertsi, Macropus rufus, WA	91.7	91.3	91.3	91.1	91.6	91.3	91.7	91.9	90.8	90	89.6	89.7	89.7	90.2	89.7	89.9	89.7	89.9	90.6	90.5	90.1	91.4	91.9	99.8	-	99.8	99.7	94.8	91
OP040137 38H1 Breinlia robertsi, Macropus robustus, WA	91.9	91.4	91.4	91.3	91.7	91.4	91.9	92	91	90.2	89.7	89.9	89.9	90.3	89.9	90	89.9	90	90.8	90.6	90.3	91.6	92	100	99.8	-	99.8	94.9	91.1
OP040138 50D1 Breinlia robertsi, Macropus robustus, Qld	91.9	91.4	91.4	91.3	91.7	91.4	91.9	92	90.8	90.2	89.7	89.9	89.9	90.3	89.9	90	89.9	90	90.8	90.6	90.4	91.6	92.2	99.8	99.7	99.8	-	95.1	91.1
OP040139 27G3 Breinlia robertsi, Macropus robustus, NT	92.2	91.9	91.9	91.4	91.9	91.6	92	92	91	91.3	90.6	90.8	90.8	90.2	91	91.1	91.1	91.1	91.9	91.4	91.9	92.5	91.9	94.9	94.8	94.9	95.1	-	90.2
OP040140 30C1 Breinlia dasyuri, Dasyurus geoffroii, WA	89.1	88.7	88.7	89.7	89.6	89.4	89.7	89.9	88.5	89.6	89	89.1	89.1	89.6	89.4	89.4	89.3	89.4	89.9	90.3	88.9	90	90.5	91.1	91	91.1	91.1	90.2	-
